# Supplementary material for: Patient Derived Xenografts (PDX) Models as an Avatar to Assess Personalized Therapy Options in Uveal Melanoma: A Feasibility Study
Source: Curr Oncol. 2023 Oct 11;30(10):9090–103. doi: 10.3390/curroncol30100657 (PMC10604955; doi:10.3390/curroncol30100657)
Supplement: Supplementary file 1 [file curroncol-30-00657-s001.zip]

Archive with 1 entries (1 files):
- curroncol-2567629-supplementary.pdf
